# Supplementary material for: Psychological Disorders and Coping among Undergraduate College Students: Advocating for Students’ Counselling Services at Kuwait University
Source: Int J Environ Res Public Health. 2024 Feb 21;21(3):245. doi: 10.3390/ijerph21030245 (PMC10970382; doi:10.3390/ijerph21030245)
Supplement: Supplementary file 1 [file ijerph-21-00245-s001.zip]

Archive with 1 entries (1 files):
- ijerph-2861545-supplementary.pdf
